# Supplementary material for: Fast and Accurate Learning When Making Discrete Numerical Estimates
Source: PLoS Comput Biol. 2016 Apr 12;12(4):e1004859. doi: 10.1371/journal.pcbi.1004859 (PMC4829178; doi:10.1371/journal.pcbi.1004859)
Supplement: S1 Dataset — (ZIP) [file pcbi.1004859.s002.zip]

Archive with 201 entries (187 files):
- data_for_supporting_info/
- data_for_supporting_info/.DS_Store
- __MACOSX/
- __MACOSX/data_for_supporting_info/
- __MACOSX/data_for_supporting_info/._.DS_Store
- data_for_supporting_info/experiment_1/
- data_for_supporting_info/experiment_1/.DS_Store
- __MACOSX/data_for_supporting_info/experiment_1/
- __MACOSX/data_for_supporting_info/experiment_1/._.DS_Store
- data_for_supporting_info/experiment_1/medium/
- data_for_supporting_info/experiment_1/medium/discrimination-subject-16-session-1.mat
- data_for_supporting_info/experiment_1/medium/discrimination-subject-16-session-2.mat
- data_for_supporting_info/experiment_1/medium/discrimination-subject-17-session-1.mat
- data_for_supporting_info/experiment_1/medium/discrimination-subject-17-session-2.mat
- data_for_supporting_info/experiment_1/medium/discrimination-subject-18-session-1.mat
- data_for_supporting_info/experiment_1/medium/discrimination-subject-18-session-2.mat
- data_for_supporting_info/experiment_1/medium/discrimination-subject-19-session-1.mat
- data_for_supporting_info/experiment_1/medium/discrimination-subject-19-session-2.mat
- data_for_supporting_info/experiment_1/medium/discrimination-subject-20-session-1.mat
- data_for_supporting_info/experiment_1/medium/discrimination-subject-20-session-2.mat
- data_for_supporting_info/experiment_1/medium/discrimination-subject-21-session-1.mat
- data_for_supporting_info/experiment_1/medium/discrimination-subject-21-session-2.mat
- data_for_supporting_info/experiment_1/medium/subject-16-session-1.mat
- data_for_supporting_info/experiment_1/medium/subject-17-session-1.mat
- data_for_supporting_info/experiment_1/medium/subject-18-session-1.mat
- data_for_supporting_info/experiment_1/medium/subject-19-session-1.mat
- data_for_supporting_info/experiment_1/medium/subject-20-session-1.mat
- data_for_supporting_info/experiment_1/medium/subject-21-session-1.mat
- data_for_supporting_info/experiment_1/narrow/
- data_for_supporting_info/experiment_1/narrow/discrimination-subject-2-session-1.mat
- data_for_supporting_info/experiment_1/narrow/discrimination-subject-2-session-2.mat
- data_for_supporting_info/experiment_1/narrow/discrimination-subject-3-session-1.mat
- data_for_supporting_info/experiment_1/narrow/discrimination-subject-3-session-2.mat
- data_for_supporting_info/experiment_1/narrow/discrimination-subject-4-session-1.mat
- data_for_supporting_info/experiment_1/narrow/discrimination-subject-4-session-2.mat
- data_for_supporting_info/experiment_1/narrow/discrimination-subject-5-session-1.mat
- data_for_supporting_info/experiment_1/narrow/discrimination-subject-5-session-2.mat
- data_for_supporting_info/experiment_1/narrow/discrimination-subject-6-session-1.mat
- data_for_supporting_info/experiment_1/narrow/discrimination-subject-6-session-2.mat
- data_for_supporting_info/experiment_1/narrow/discrimination-subject-7-session-1.mat
- data_for_supporting_info/experiment_1/narrow/discrimination-subject-7-session-2.mat
- data_for_supporting_info/experiment_1/narrow/discrimination-subject-8-session-1.mat
- data_for_supporting_info/experiment_1/narrow/discrimination-subject-8-session-2.mat
- data_for_supporting_info/experiment_1/narrow/discrimination-subject-9-session-1.mat
- data_for_supporting_info/experiment_1/narrow/discrimination-subject-9-session-2.mat
- data_for_supporting_info/experiment_1/narrow/subject-2-session-1.mat
- data_for_supporting_info/experiment_1/narrow/subject-3-session-1.mat
- data_for_supporting_info/experiment_1/narrow/subject-4-session-1.mat
- data_for_supporting_info/experiment_1/narrow/subject-5-session-1.mat
- data_for_supporting_info/experiment_1/narrow/subject-6-session-1.mat
- data_for_supporting_info/experiment_1/narrow/subject-7-session-1.mat
- data_for_supporting_info/experiment_1/narrow/subject-8-session-1.mat
- data_for_supporting_info/experiment_1/narrow/subject-9-session-1.mat
- data_for_supporting_info/experiment_1/wide/
- data_for_supporting_info/experiment_1/wide/discrimination-subject-10-session-1.mat
- data_for_supporting_info/experiment_1/wide/discrimination-subject-10-session-2.mat
- data_for_supporting_info/experiment_1/wide/discrimination-subject-11-session-1.mat
- data_for_supporting_info/experiment_1/wide/discrimination-subject-11-session-2.mat
- data_for_supporting_info/experiment_1/wide/discrimination-subject-12-session-1.mat
- data_for_supporting_info/experiment_1/wide/discrimination-subject-12-session-2.mat
- data_for_supporting_info/experiment_1/wide/discrimination-subject-13-session-1.mat
- data_for_supporting_info/experiment_1/wide/discrimination-subject-13-session-2.mat
- data_for_supporting_info/experiment_1/wide/discrimination-subject-14-session-1.mat
- data_for_supporting_info/experiment_1/wide/discrimination-subject-14-session-2.mat
- data_for_supporting_info/experiment_1/wide/discrimination-subject-15-session-1.mat
- data_for_supporting_info/experiment_1/wide/subject-10-session-1.mat
- data_for_supporting_info/experiment_1/wide/subject-11-session-1.mat
- data_for_supporting_info/experiment_1/wide/subject-12-session-1.mat
- data_for_supporting_info/experiment_1/wide/subject-13-session-1.mat
- data_for_supporting_info/experiment_1/wide/subject-14-session-1.mat
- data_for_supporting_info/experiment_1/wide/subject-15-session-1.mat
- data_for_supporting_info/experiment_2/
- data_for_supporting_info/experiment_2/discrimination-subject-1-session-1.mat
- data_for_supporting_info/experiment_2/discrimination-subject-1-session-2.mat
- data_for_supporting_info/experiment_2/discrimination-subject-10-session-1.mat
- data_for_supporting_info/experiment_2/discrimination-subject-10-session-2.mat
- data_for_supporting_info/experiment_2/discrimination-subject-11-session-1.mat
- data_for_supporting_info/experiment_2/discrimination-subject-11-session-2.mat
- data_for_supporting_info/experiment_2/discrimination-subject-12-session-1.mat
- data_for_supporting_info/experiment_2/discrimination-subject-12-session-2.mat
- data_for_supporting_info/experiment_2/discrimination-subject-2-session-1.mat
- data_for_supporting_info/experiment_2/discrimination-subject-2-session-2.mat
- data_for_supporting_info/experiment_2/discrimination-subject-3-session-1.mat
- data_for_supporting_info/experiment_2/discrimination-subject-3-session-2.mat
- data_for_supporting_info/experiment_2/discrimination-subject-4-session-1.mat
- data_for_supporting_info/experiment_2/discrimination-subject-4-session-2.mat
- data_for_supporting_info/experiment_2/discrimination-subject-5-session-1.mat
- data_for_supporting_info/experiment_2/discrimination-subject-5-session-2.mat
- data_for_supporting_info/experiment_2/discrimination-subject-6-session-1.mat
- data_for_supporting_info/experiment_2/discrimination-subject-6-session-2.mat
- data_for_supporting_info/experiment_2/discrimination-subject-7-session-1.mat
- data_for_supporting_info/experiment_2/discrimination-subject-7-session-2.mat
- data_for_supporting_info/experiment_2/discrimination-subject-8-session-1.mat
- data_for_supporting_info/experiment_2/discrimination-subject-8-session-2.mat
- data_for_supporting_info/experiment_2/discrimination-subject-9-session-1.mat
- data_for_supporting_info/experiment_2/discrimination-subject-9-session-2.mat
- data_for_supporting_info/experiment_2/subject-1-session-1.mat
- data_for_supporting_info/experiment_2/subject-10-session-1.mat
- data_for_supporting_info/experiment_2/subject-11-session-1.mat
- data_for_supporting_info/experiment_2/subject-12-session-1.mat
- data_for_supporting_info/experiment_2/subject-2-session-1.mat
- data_for_supporting_info/experiment_2/subject-3-session-1.mat
- data_for_supporting_info/experiment_2/subject-4-session-1.mat
- data_for_supporting_info/experiment_2/subject-5-session-1.mat
- data_for_supporting_info/experiment_2/subject-6-session-1.mat
- data_for_supporting_info/experiment_2/subject-7-session-1.mat
- data_for_supporting_info/experiment_2/subject-8-session-1.mat
- data_for_supporting_info/experiment_2/subject-9-session-1.mat
- data_for_supporting_info/experiment_3/
- data_for_supporting_info/experiment_3/.DS_Store
- __MACOSX/data_for_supporting_info/experiment_3/
- __MACOSX/data_for_supporting_info/experiment_3/._.DS_Store
- data_for_supporting_info/experiment_3/difficult_numerosity/
- data_for_supporting_info/experiment_3/difficult_numerosity/discrimination-subject-30-session-1.mat
- data_for_supporting_info/experiment_3/difficult_numerosity/discrimination-subject-30-session-3.mat
- data_for_supporting_info/experiment_3/difficult_numerosity/discrimination-subject-31-session-1.mat
- data_for_supporting_info/experiment_3/difficult_numerosity/discrimination-subject-31-session-3.mat
- data_for_supporting_info/experiment_3/difficult_numerosity/discrimination-subject-33-session-1.mat
- data_for_supporting_info/experiment_3/difficult_numerosity/discrimination-subject-33-session-3.mat
- data_for_supporting_info/experiment_3/difficult_numerosity/discrimination-subject-34-session-1.mat
- data_for_supporting_info/experiment_3/difficult_numerosity/discrimination-subject-34-session-3.mat
- data_for_supporting_info/experiment_3/difficult_numerosity/discrimination-subject-35-session-1.mat
- data_for_supporting_info/experiment_3/difficult_numerosity/discrimination-subject-35-session-3.mat
- data_for_supporting_info/experiment_3/difficult_numerosity/discrimination-subject-37-session-1.mat
- data_for_supporting_info/experiment_3/difficult_numerosity/discrimination-subject-37-session-3.mat
- data_for_supporting_info/experiment_3/difficult_numerosity/subject-30-session-1.mat
- data_for_supporting_info/experiment_3/difficult_numerosity/subject-30-session-2.mat
- data_for_supporting_info/experiment_3/difficult_numerosity/subject-31-session-1.mat
- data_for_supporting_info/experiment_3/difficult_numerosity/subject-31-session-2.mat
- data_for_supporting_info/experiment_3/difficult_numerosity/subject-33-session-1.mat
- data_for_supporting_info/experiment_3/difficult_numerosity/subject-33-session-2.mat
- data_for_supporting_info/experiment_3/difficult_numerosity/subject-34-session-1.mat
- data_for_supporting_info/experiment_3/difficult_numerosity/subject-34-session-2.mat
- data_for_supporting_info/experiment_3/difficult_numerosity/subject-35-session-1.mat
- data_for_supporting_info/experiment_3/difficult_numerosity/subject-35-session-2.mat
- data_for_supporting_info/experiment_3/difficult_numerosity/subject-37-session-1.mat
- data_for_supporting_info/experiment_3/difficult_numerosity/subject-37-session-2.mat
- data_for_supporting_info/experiment_3/easier_numerosity/
- data_for_supporting_info/experiment_3/easier_numerosity/discrimination-subject-42-session-1.mat
- data_for_supporting_info/experiment_3/easier_numerosity/discrimination-subject-42-session-2.mat
- data_for_supporting_info/experiment_3/easier_numerosity/discrimination-subject-43-session-1.mat
- data_for_supporting_info/experiment_3/easier_numerosity/discrimination-subject-43-session-2.mat
- data_for_supporting_info/experiment_3/easier_numerosity/discrimination-subject-44-session-1.mat
- data_for_supporting_info/experiment_3/easier_numerosity/discrimination-subject-44-session-2.mat
- data_for_supporting_info/experiment_3/easier_numerosity/discrimination-subject-45-session-1.mat
- data_for_supporting_info/experiment_3/easier_numerosity/discrimination-subject-45-session-2.mat
- data_for_supporting_info/experiment_3/easier_numerosity/discrimination-subject-46-session-1.mat
- data_for_supporting_info/experiment_3/easier_numerosity/discrimination-subject-46-session-2.mat
- data_for_supporting_info/experiment_3/easier_numerosity/discrimination-subject-47-session-1.mat
- data_for_supporting_info/experiment_3/easier_numerosity/discrimination-subject-47-session-3.mat
- data_for_supporting_info/experiment_3/easier_numerosity/discrimination-subject-48-session-1.mat
- data_for_supporting_info/experiment_3/easier_numerosity/discrimination-subject-48-session-3.mat
- data_for_supporting_info/experiment_3/easier_numerosity/subject-42-session-1.mat
- data_for_supporting_info/experiment_3/easier_numerosity/subject-42-session-2.mat
- data_for_supporting_info/experiment_3/easier_numerosity/subject-43-session-1.mat
- data_for_supporting_info/experiment_3/easier_numerosity/subject-43-session-2.mat
- data_for_supporting_info/experiment_3/easier_numerosity/subject-44-session-1.mat
- data_for_supporting_info/experiment_3/easier_numerosity/subject-44-session-2.mat
- data_for_supporting_info/experiment_3/easier_numerosity/subject-45-session-1.mat
- data_for_supporting_info/experiment_3/easier_numerosity/subject-45-session-2.mat
- data_for_supporting_info/experiment_3/easier_numerosity/subject-46-session-1.mat
- data_for_supporting_info/experiment_3/easier_numerosity/subject-46-session-2.mat
- data_for_supporting_info/experiment_3/easier_numerosity/subject-47-session-1.mat
- data_for_supporting_info/experiment_3/easier_numerosity/subject-47-session-2.mat
- data_for_supporting_info/experiment_3/easier_numerosity/subject-48-session-1.mat
- data_for_supporting_info/experiment_3/easier_numerosity/subject-48-session-2.mat
- data_for_supporting_info/experiment_3/README.rtf
- data_for_supporting_info/experiment_3/rectangle/
- data_for_supporting_info/experiment_3/rectangle/discrimination-subject-42-session-1.mat
- data_for_supporting_info/experiment_3/rectangle/discrimination-subject-42-session-2.mat
- data_for_supporting_info/experiment_3/rectangle/discrimination-subject-43-session-1.mat
- data_for_supporting_info/experiment_3/rectangle/discrimination-subject-43-session-2.mat
- data_for_supporting_info/experiment_3/rectangle/discrimination-subject-45-session-1.mat
- data_for_supporting_info/experiment_3/rectangle/discrimination-subject-45-session-2.mat
- data_for_supporting_info/experiment_3/rectangle/discrimination-subject-46-session-1.mat
- data_for_supporting_info/experiment_3/rectangle/discrimination-subject-46-session-2.mat
- data_for_supporting_info/experiment_3/rectangle/discrimination-subject-47-session-1.mat
- data_for_supporting_info/experiment_3/rectangle/discrimination-subject-47-session-2.mat
- data_for_supporting_info/experiment_3/rectangle/discrimination-subject-48-session-1.mat
- data_for_supporting_info/experiment_3/rectangle/discrimination-subject-48-session-2.mat
- data_for_supporting_info/experiment_3/rectangle/discrimination-subject-49-session-1.mat
- data_for_supporting_info/experiment_3/rectangle/discrimination-subject-49-session-2.mat
- data_for_supporting_info/experiment_3/rectangle/discrimination-subject-50-session-1.mat
- data_for_supporting_info/experiment_3/rectangle/discrimination-subject-50-session-2.mat
- data_for_supporting_info/experiment_3/rectangle/subject-42-session-1.mat
- data_for_supporting_info/experiment_3/rectangle/subject-42-session-2.mat
- data_for_supporting_info/experiment_3/rectangle/subject-43-session-1.mat
- data_for_supporting_info/experiment_3/rectangle/subject-43-session-2.mat
- data_for_supporting_info/experiment_3/rectangle/subject-45-session-1.mat
- data_for_supporting_info/experiment_3/rectangle/subject-45-session-2.mat
- data_for_supporting_info/experiment_3/rectangle/subject-46-session-1.mat
- data_for_supporting_info/experiment_3/rectangle/subject-46-session-2.mat
- data_for_supporting_info/experiment_3/rectangle/subject-47-session-1.mat
- data_for_supporting_info/experiment_3/rectangle/subject-47-session-2.mat
- data_for_supporting_info/experiment_3/rectangle/subject-48-session-1.mat
- data_for_supporting_info/experiment_3/rectangle/subject-48-session-2.mat
- data_for_supporting_info/experiment_3/rectangle/subject-49-session-1.mat
- data_for_supporting_info/experiment_3/rectangle/subject-49-session-2.mat
- data_for_supporting_info/experiment_3/rectangle/subject-50-session-1.mat
- data_for_supporting_info/experiment_3/rectangle/subject-50-session-2.mat
- data_for_supporting_info/README.rtf
